# Supplementary material for: Effects of marker type and filtering criteria on QST-FST comparisons
Source: R Soc Open Sci. 2019 Nov 6;6(11):190666. doi: 10.1098/rsos.190666 (PMC6894560; doi:10.1098/rsos.190666)
Supplement: R script for simulation study [file rsos190666supp4.r]

A <- scan("geno_test.txt", what="character", sep=NULL)

all <- matrix(NA,nrow=800,ncol=5000)

for (i in 1:800){
all[i,] <- unlist(strsplit(A[i], ""))
}

geno <- matrix(NA,nrow=400,ncol=5000)

for (i in 1:400){

  for (j in 1:5000){
   
   if (all[1+2*(i-1),j]==0&all[2*i,j]==0) {
   geno[i,j] <- 2
   }

   if (all[1+2*(i-1),j]==0&all[2*i,j]==1) {
   geno[i,j] <- 1
   }

   if (all[1+2*(i-1),j]==1&all[2*i,j]==0) {
    geno[i,j] <- 1
   }

  
   if (all[1+2*(i-1),j]==1&all[2*i,j]==1) {
   geno[i,j] <- 0   
   }

  }

}

Pval <- matrix(NA,nrow=30,ncol=8)
Qst <- matrix(NA,nrow=30,ncol=8)

S <- matrix(NA,nrow=30,ncol=8)

for (k in 1:30) {

########################################################
X <- geno 

n <- dim(X)[1]

p <- dim(X)[2]

maf2 <- matrix(0,nrow=6,ncol=p)

for (j in 1:p){


nA <- 2*sum(X[,j]==2,na.rm=TRUE)+sum(X[,j]==1,na.rm=TRUE)
na <- 2*sum(X[,j]==0,na.rm=TRUE)+sum(X[,j]==1,na.rm=TRUE)


maf2[1,j] <- min(c(nA/(nA+na),na/(nA+na)))

maf2[2,j] <- sum(X[,j]==1)/n


nA <- 2*sum(X[1:100,j]==2,na.rm=TRUE)+sum(X[1:100,j]==1,na.rm=TRUE)
na <- 2*sum(X[1:100,j]==0,na.rm=TRUE)+sum(X[1:100,j]==1,na.rm=TRUE)
maf2[3,j] <- min(c(nA/(nA+na),na/(nA+na)))

nA <- 2*sum(X[101:200,j]==2,na.rm=TRUE)+sum(X[101:200,j]==1,na.rm=TRUE)
na <- 2*sum(X[101:200,j]==0,na.rm=TRUE)+sum(X[101:200,j]==1,na.rm=TRUE)
maf2[4,j] <- min(c(nA/(nA+na),na/(nA+na)))

nA <- 2*sum(X[201:300,j]==2,na.rm=TRUE)+sum(X[201:300,j]==1,na.rm=TRUE)
na <- 2*sum(X[201:300,j]==0,na.rm=TRUE)+sum(X[201:300,j]==1,na.rm=TRUE)
maf2[5,j] <- min(c(nA/(nA+na),na/(nA+na)))

nA <- 2*sum(X[301:400,j]==2,na.rm=TRUE)+sum(X[301:400,j]==1,na.rm=TRUE)
na <- 2*sum(X[301:400,j]==0,na.rm=TRUE)+sum(X[301:400,j]==1,na.rm=TRUE)
maf2[6,j] <- min(c(nA/(nA+na),na/(nA+na)))


}


#########################################################
markID <- 1:5000


QTL <- sort(sample(which(maf2[1,]>0.3&maf2[3,]<0.05&maf2[6,]<0.05),size=30))


neutID <- markID[-QTL]

ID1 <- sample(1:100,size=20)
ID2 <- sample(101:200,size=20)
ID3 <- sample(201:300,size=20)
ID4 <- sample(301:400,size=20)

IDw1 <- 1:100
IDw2 <- 101:200
IDw3 <- 201:300
IDw4 <- 301:400

ID1c <- setdiff(IDw1,ID1)

ID2c <- setdiff(IDw2,ID2)

ID3c <- setdiff(IDw3,ID3)

ID4c <- setdiff(IDw4,ID4)

ID <- sort(c(ID1,ID2,ID3,ID4))

IDw <- 1:400


popw <- rep(c(1,2,3,4),each=100)

pop <- popw[ID]
##################################################################
geno1 <- geno[ID,QTL]

n <- dim(geno1)[1]

p <- dim(geno1)[2]


gene <- matrix(NA,nrow=n,ncol= p*2)

for (i in 1:n){
for (j in 1:p) {
if (geno1[i,j]==0){
gene[i,2*j-1]=1
gene[i,2*j]=1
}
if (geno1[i,j]==1){
gene[i,2*j-1]=1
gene[i,2*j]=2
}
if (geno1[i,j]==2){
gene[i,2*j-1]=2
gene[i,2*j]=2
}
}
}

Y <- cbind(0,pop,1:80,0,0,0)

Y <- cbind(Y,gene)

#######################################################


G <- matrix(c(1,0.7,0.7,1),nrow=2,ncol=2)

V1 <- G

V3 <- matrix(c(0.5,0,0,0.5),nrow=2,ncol=2)  #landscape


V4 <- matrix(c(0.5,0,0,0.5),nrow=2,ncol=2) #residual


X <- matrix(0,nrow=4,ncol=4)  #gene flow

X[1,1] <- 1

X[2,2] <- 1

X[3,3] <- 1

X[4,4] <- 1

#######################################################

source('selection.R')
#######################################################

# Numbers
	d = ncol(G)	# dimension of phenotype
	n1 = 4 		# subpopulations
     n2 = 30
	n3 = 20 	# indivs per subpopulation
	n4 = 2		# traits
	n5 = length(QTL) 	# QTL's
	n6 = 2 		# alleles per locus
	n7 = 1000-length(QTL) 	# markers
	n8 = 2 		# alleles per marker
	n9 = 10		# how many to sample for markers
	n10 = 10		# no. of PAIRS for breeding design
	n11 = 5		# offspring per pair


###################################################################

source('selection.R')

#########################################################

# Dumping parameters for reference
	dump(ls(pattern='V'),file="parameters.txt")
	dump(ls(pattern='G'),file="parameters.txt",append=TRUE)
	dump(ls(pattern='X'),file="parameters.txt",append=TRUE)
	dump(ls(pattern='n'),file="parameters.txt",append=TRUE)

	# Consistency check
	if( (!ncol(V1)==d) || (!ncol(V3)==d) || (!ncol(V4)==d) ){
		stop("inconsistent matrices")
		}
	if( (!nrow(V1)==d) || (!nrow(G)==d) || (!nrow(V3)==d) || (!nrow(V4)==d) ){
		stop("nonsquare matrices")
		}
	if( (!n1==ncol(X)) || (!n1==nrow(X)) ){
		stop("inconsistent gene flow matrix")
		}

	# Random effects for QTL alleles
	eff = random.effects(n5,n6,n4,G)

	

   #       [,1]       [,2]
   #[1,] -2.2638168 -2.6160109
   #[2,] -0.1727899 -0.7575282
   #[3,]  3.4880368  4.5471617
   #[4,] -1.0091166 -0.3219773


	# 'Distance from optimal phenotype' matrix
	V3inv = solve(V3)

	# Realisation of G; phenotype regenerated without
	# environmental variation
	print("Desired G")
	print(G)
	print("Realised G")
	pheno2 = pheno.type(Y,eff,0.0001*V4,n4,n5)
	print(cov(pheno2[,7:ncol(pheno2)]))

########################################################################
# Optimal phenotypes
	theta = matrix(0,ncol=d,nrow=n1)


	library(MCMCpack) # includes MVN generator

 V1 <- G

 theta[1,] = mvrnorm(1,mu=rep(2,d),Sigma=V1)
 
 #theta[2,] <- theta[1,]

 #theta[3,] <- theta[1,]

 #theta[4,] <- theta[1,]
 
 theta[2,] = mvrnorm(1,mu=rep(0,d),Sigma=V1)

 
 theta[3,] = mvrnorm(1,mu=rep(0,d),Sigma=V1)

  
 theta[4,] = mvrnorm(1,mu=rep(2,d),Sigma=V1)

 #theta <- 2*theta


for( i in 1:n2 ){
		print(paste("generation",i,"QTL data"))
		
		prevGen = Y[which(Y[,1]==(i-1)),]
		
		thisGen = mate(prevGen,X,V3inv,V4,eff,n1,n3,n4,n5,theta,i,selOn=FALSE)
		Y = rbind(Y,thisGen)
}

#thisGen = mate(Y,X,V3inv,V4,eff,n1,n3,n4,n5,theta,2,selOn=FALSE)

#########################################################################

# Trivial tags for phenotypes
	NC = ncol(thisGen)
	NIN = n1*n10*n11
	nin1 = n10*n11 # per population
	offSpring = matrix(0,ncol=NC,nrow=NIN)
	offSpring[,1] = 1 + max(thisGen[,1])
	offSpring[,2] = sapply(1:NIN,function(x)ceiling(x/nin1))
	offSpring[,3] = 1:NIN + max(thisGen[,3])
	offSpring[,4] = 0

	# Randomizing parents
	for( i in 1:n1 ){
		thisPop = thisGen[which(thisGen[,2]==i),]
		patsMats = sample(thisPop[,3],2*n10,replace=FALSE)
		pats = patsMats[1:n10]
		mats = patsMats[(n10+1):length(patsMats)]
		target = which(offSpring[,2]==i)
		offSpring[target,5] = pats
		offSpring[target,6] = mats
		}		

	# Random inheritance in QTL's
	for( i in 1:NIN ){
		pat = offSpring[i,5]
		mat = offSpring[i,6]
		patGen = thisGen[which(thisGen[,3]==pat),7:NC]
		matGen = thisGen[which(thisGen[,3]==mat),7:NC]
		thisGenot = 0*matGen
		for( j in 1:n5 ){
			patLoc = patGen[(-1+2*j):(2*j)]
			matLoc = matGen[(-1+2*j):(2*j)]
			thisGenot[-1+2*j] = patLoc[floor(runif(1,1,3))]
			thisGenot[2*j] = matLoc[floor(runif(1,1,3))]
			}
		offSpring[i,7:NC] = thisGenot
		}

	# Resultant phenotype, no selection
	phenot = pheno.type(offSpring,eff,V4,n4,n5)

	# Taging parents' populations
	labPhen = cbind(phenot[,1:6],0,0,phenot[,7:ncol(phenot)])
	labPhen[,7] = labPhen[,8] = labPhen[,2] # PRESENTLY EASY
	colnames(labPhen) = c("generation","subpop","ID","sex","sire","dam","sire pop","dam pop",rep("trait",n4))

     ###############################################################################################
library(driftsel)
library(RAFM)


ped <- labPhen[,c(3,5,6,7,8)]

colnames(ped) <- c('id','sire','dam','sire.pop','dam.pop')


traits1 <- labPhen[,c(3,9)]

traits2 <- labPhen[,c(3,10)]


colnames(traits1) <- c('id','trait.1')

colnames(traits2) <- c('id','trait.2')


covars <- traits1[,1]

###################################################################
Trait <- cbind(ped[,c(5,3)],traits1[,2])

colnames(Trait) <- c('pop','dam','trait')

write.csv(Trait,'trait.csv',quote=FALSE,row.names=FALSE)


trait <- read.csv('trait.csv',head=TRUE)

trait1 <- trait

trait2 <- trait


trait1$trait <-  traits1[,2]

trait2$trait <-  traits2[,2]

#################################################################################################################################

genotype <- read.csv('geno2.csv',head=TRUE) 
library(QstFstComp)
result1 <- QstFstComp(fst.dat = genotype,qst.dat = trait1, numpops = 4, breeding.design = "half.sib.dam",dam.offspring.relatedness=0.5, nsim = 1000)
result2 <- QstFstComp(fst.dat = genotype,qst.dat = trait2, numpops = 4, breeding.design = "half.sib.dam",dam.offspring.relatedness=0.5, nsim = 1000)

genotype <- read.csv('geno2_ms.csv',head=TRUE) 
library(QstFstComp)
result3 <- QstFstComp(fst.dat = genotype,qst.dat = trait1, numpops = 4, breeding.design = "half.sib.dam",dam.offspring.relatedness=0.5, nsim = 1000)
result4 <- QstFstComp(fst.dat = genotype,qst.dat = trait2, numpops = 4, breeding.design = "half.sib.dam",dam.offspring.relatedness=0.5, nsim = 1000)

genotype <- read.csv('geno2_mm.csv',head=TRUE) 
library(QstFstComp)
result5 <- QstFstComp(fst.dat = genotype,qst.dat = trait1, numpops = 4, breeding.design = "half.sib.dam",dam.offspring.relatedness=0.5, nsim = 1000)
result6 <- QstFstComp(fst.dat = genotype,qst.dat = trait2, numpops = 4, breeding.design = "half.sib.dam",dam.offspring.relatedness=0.5, nsim = 1000)

genotype <- read.csv('geno2_m.csv',head=TRUE) 
library(QstFstComp)
result7 <- QstFstComp(fst.dat = genotype,qst.dat = trait1, numpops = 4, breeding.design = "half.sib.dam",dam.offspring.relatedness=0.5, nsim = 1000)
result8 <- QstFstComp(fst.dat = genotype,qst.dat = trait2, numpops = 4, breeding.design = "half.sib.dam",dam.offspring.relatedness=0.5, nsim = 1000)

Pval[k,1] <- as.numeric(result1[[3]][3])

Qst[k,1] <- as.numeric(result1[[5]][1])

Pval[k,2] <- as.numeric(result2[[3]][3])

Qst[k,2] <- as.numeric(result2[[5]][1])

Pval[k,3] <- as.numeric(result3[[3]][3])

Qst[k,3] <- as.numeric(result3[[5]][1])

Pval[k,4] <- as.numeric(result4[[3]][3])

Qst[k,4] <- as.numeric(result4[[5]][1])

Pval[k,5] <- as.numeric(result5[[3]][3])

Qst[k,5] <- as.numeric(result5[[5]][1])

Pval[k,6] <- as.numeric(result6[[3]][3])

Qst[k,6] <- as.numeric(result6[[5]][1])

Pval[k,7] <- as.numeric(result7[[3]][3])

Qst[k,7] <- as.numeric(result7[[5]][1])

Pval[k,8] <- as.numeric(result8[[3]][3])

Qst[k,8] <- as.numeric(result8[[5]][1])

########################################################################################

load("D:\\MATLAB_R\\driftsel\\simulation\\simulationfinal_SNP_final.RData")


library(driftsel)
library(RAFM)


ped <- labPhen[,c(3,5,6,7,8)]

colnames(ped) <- c('id','sire','dam','sire.pop','dam.pop')


traits1 <- labPhen[,c(3,9)]

traits2 <- labPhen[,c(3,10)]


colnames(traits1) <- c('id','trait.1')

colnames(traits2) <- c('id','trait.2')


covars <- traits1[,1]

samp1 <- MH(afm$theta, ped, covars, traits1, 15000, 5000, 10, alt=T) 

samp2 <- MH(afm$theta, ped, covars, traits2, 15000, 5000, 10, alt=T) 


S[k,1] <- neut.test(samp1$pop.ef, samp1$G, samp1$theta, silent=F)   

S[k,2] <- neut.test(samp2$pop.ef, samp2$G, samp2$theta, silent=F)

load("D:\\MATLAB_R\\driftsel\\simulation\\simulationfinal_microsmall_final.RData")

samp1 <- MH(afm$theta, ped, covars, traits1, 15000, 5000, 10, alt=T) 

samp2 <- MH(afm$theta, ped, covars, traits2, 15000, 5000, 10, alt=T) 


S[k,3] <- neut.test(samp1$pop.ef, samp1$G, samp1$theta, silent=F)   

S[k,4] <- neut.test(samp2$pop.ef, samp2$G, samp2$theta, silent=F)


load("D:\\MATLAB_R\\driftsel\\simulation\\simulationfinal_micromedium_final.RData")

samp1 <- MH(afm$theta, ped, covars, traits1, 15000, 5000, 10, alt=T) 

samp2 <- MH(afm$theta, ped, covars, traits2, 15000, 5000, 10, alt=T) 


S[k,5] <- neut.test(samp1$pop.ef, samp1$G, samp1$theta, silent=F)   

S[k,6] <- neut.test(samp2$pop.ef, samp2$G, samp2$theta, silent=F)


load("D:\\MATLAB_R\\driftsel\\simulation\\simulationfinal_microlarge_final.RData")


samp1 <- MH(afm$theta, ped, covars, traits1, 15000, 5000, 10, alt=T) 

samp2 <- MH(afm$theta, ped, covars, traits2, 15000, 5000, 10, alt=T) 


S[k,7] <- neut.test(samp1$pop.ef, samp1$G, samp1$theta, silent=F)   

S[k,8] <- neut.test(samp2$pop.ef, samp2$G, samp2$theta, silent=F)

}
